# Supplementary material for: A Mobile Element in mutS Drives Hypermutation in a Marine Vibrio
Source: mBio. 2017 Feb 7;8(1):e02045-16. doi: 10.1128/mBio.02045-16 (PMC5296598; doi:10.1128/mBio.02045-16)
Supplement: Table S1 [file mbo001163141st1.xlsx]

## Sheet: Sheet1
lineage	dN	dS	noncoding	ti (transition mutations)	tv (transversion mutations)	ti/tv	total SNP mutations	estimated mutations/cell division
1	82	18	26	121	5	24.2	126	0.315
2	960	380	199	1483	56	26.4821	1539	3.8475
3	52	22	14	82	6	13.6667	88	0.22
4	76	31	33	128	12	10.6667	140	0.35
5	36	21	16	67	6	11.1667	73	0.1825
6	1075	500	227	1728	74	23.3514	1802	4.505
7	23	5	9	35	2	17.5	37	0.0925
8	189	88	48	311	14	22.2143	325	0.8125
