# Supplementary material for: A Mobile Element in mutS Drives Hypermutation in a Marine Vibrio
Source: mBio. 2017 Feb 7;8(1):e02045-16. doi: 10.1128/mBio.02045-16 (PMC5296598; doi:10.1128/mBio.02045-16)
Supplement: Table S2 [file mbo001163141st2.xlsx]

## Sheet: Sheet1
#bacteria_name	orphan host start to mutS confirmed	mobile element location(contig:position)	mobile element length
Achromobacter piechaudii ATCC 43553	y	GG770409:4855651	33487
Achromobacter piechaudii HLE
Achromobacter xylosoxidans strain CF304
Acidovorax delafieldii 2AN	y	ACQT01000012.1:19804	29284
Acidovorax radicis N35
Acinetobacter baumannii 846928	y	JFFD01000002:539176	60571
Acinetobacter baumannii NIPH 67
Acinetobacter baumannii str. SDF
Acinetobacter baumannii WC-A-92
Acinetobacter bereziniae NIPH 3
Acinetobacter junii MTCC 11364
Acinetobacter lwoffii CIP 70.31
Acinetobacter parvus DSM 16617
Acinetobacter parvus NIPH 1103
Acinetobacter sp. ANC 3862	y	APRP01000022:79785	22789
Acinetobacter sp. ANC 3880
Acinetobacter sp. CIP 102082
Acinetobacter sp. CIP 102129
Acinetobacter sp. CIP 102159
Acinetobacter sp. CIP 102529
Acinetobacter sp. CIP 110321
Acinetobacter sp. NIPH 284
Acinetobacter sp. NIPH 3623
Acinetobacter tjernbergiae DSM 14971
Acinetobacter ursingii ANC 3649
Advenella kashmirensis W13003	y	AYXT01000013:137591	38301
Aeromonas hydrophila pc104A	y	CP007576.1:4457100	8692
Aeromonas hydrophila YL17
Aeromonas molluscorum 848
Alcanivorax hongdengensis A-11-3
Alcanivorax pacificus W11-5	y	CP004387.1:147798	61060
Azoarcus sp. BH72	y	NC_008702.1:2226673	25097
Bordetella bronchiseptica RB50	y	33591071:1805464	39746
Bordetella bronchiseptica RB630
Brenneria sp. EniD312	y	AFWW01000010:2460100	43131
Burkholderia cepacia ATCC 25416		AXBO01000004.1	>24605
Burkholderia cepacia JBK9
Burkholderia fungorum strain ATCC BAA-463
Burkholderia gladioli 3848s-5
Burkholderia gladioli BSR3	y	NC_015381.1:3101169	44558
Burkholderia glumae AU6208
Burkholderia glumae BGR1
Burkholderia kururiensis subsp. thiooxydans NBRC 107107
Burkholderia multivorans ATCC BAA-247
Burkholderia multivorans CF2	y
Burkholderia multivorans CGD1
Burkholderia pseudomallei 9
Burkholderia pseudomallei
Burkholderia pseudomallei 305
Burkholderia pseudomallei 1026a
Burkholderia pseudomallei 1026b	y	CP004379.1:3420121	43392
Burkholderia pseudomallei 1258a
Burkholderia pseudomallei 1258b
Burkholderia pseudomallei HBPUB10134a BP_10134a_2
Burkholderia pseudomallei MSHR146	y	CP004042:1327086	15142
Burkholderia pseudomallei MSHR305	y	CP006470.1:3771893	43813
Burkholderia pseudomallei MSHR332
Burkholderia pseudomallei MSHR338
Burkholderia pseudomallei MSHR346
Burkholderia pseudomallei MSHR511
Burkholderia pseudomallei MSHR520
Burkholderia pseudomallei MSHR733
Burkholderia pseudomallei MSHR5848
Burkholderia pseudomallei MSHR5855
Burkholderia pseudomallei NAU20B-16
Burkholderia pseudomallei str. NCTC 13392
Burkholderia pseudomallei Pakistan 9	y	ACKA01000051.1:118941	46467
Burkholderia pseudomallei S13
Burkholderia sp. A1
Burkholderia thailandensis 2002721723
Burkholderia thailandensis ATCC 700388	y	NZ_CM000438:1161527	15866
Burkholderia thailandensis Bt4
Burkholderia thailandensis E264	y	NZ_CM000438:1161527	15866
Burkholderia thailandensis E444
Burkholderia thailandensis USAMRU Malaysia #20 CP004383.1
Burkholderia ubonensis MSMB22
Chromobacterium subtsugae strain MWU2387
Citrobacter freundii ATCC 8090		LCWR01000055	>26000
Citrobacter freundii GTC 09629		AOUE01000069
Citrobacter freundii UCI 32	y	JAPA01000011:251009	8613
Citrobacter sp. KTE30
Citrobacter sp. MGH 55
Comamonas testosteroni ATCC 11996	y	AHIL01000041:173716	37159
Comamonas testosteroni S44	y	ADVQ01000067.1:140437	40501
Cupriavidus necator N-1	y	NC_015726:1231595	40227
Cupriavidus sp. HMR-1
Delftia sp. Cs1-4	y	NC_015563:4943523	35663
Dickeya sp. DW 0440
Dickeya dadantii Ech703
Endozoicomonas montiporae strain LMG 24815	y	JOKG01000001:1102738	23853
Enterobacter cloacae EC_38VIM1
Enterobacter cloacae UCI 23
Kosakonia sacchari SP1	y	CP007215:4134339	54563
Enterobacter sp. P163
Enterovibrio norvegicus FF-162	y
Enterobacter radicincitans DSM 16656
Erwinia amylovora Ea644
Erwinia carotovora subsp. atroseptica
Pectobacterium atrosepticum SCRI1043	y	NC_004547:1196810	166154
Erwinia pyrifoliae DSM 12163	y	FN392235:3072683	18933
Erwinia sp. Ejp617
Erwinia tracheiphila PSU-1
Escherichia coli 3-475-03_S1_C1
Escherichia coli 536	y	CP000247.1:2835130	14816
Escherichia coli 541-1
Escherichia coli 6-319-05_S1_C2
Escherichia coli 6-319-05_S1_C3
Escherichia coli A35218R
Escherichia coli CAG:4
Escherichia coli E24377A
Escherichia coli Envira 8/11
Escherichia coli Envira 10/1
Escherichia coli F11	y	CP000800.1:3020284	12690
Escherichia coli HVH 28
Escherichia coli HVH 56
Escherichia coli HVH 100
Escherichia coli HVH 112
Escherichia coli HVH 185
Escherichia coli HVH 193
Escherichia coli HVH 221 (4-3136817)
Escherichia coli IS5
Escherichia coli KOEGE 30
Escherichia coli KOEGE 58
Escherichia coli KOEGE 70
Escherichia coli KTE3
Escherichia coli KTE8
Escherichia coli KTE10
Escherichia coli KTE44
Escherichia coli KTE131
Escherichia coli KTE206
Escherichia coli KTE234
Escherichia coli strain MRE600
Escherichia coli MS60-1
Escherichia coli MS 200-1
Escherichia coli P0299917.2
Escherichia coli p0305293.14
Escherichia coli SCD1
Escherichia coli UMEA 3022-1	y	AWAU01000011:39829	11605
Escherichia coli UMEA 3097-1
Escherichia coli UMEA 3113-1
Escherichia coli UMEA 3217-1
Escherichia coli UMEA 3271-1
Escherichia coli UMEA 3341-1
Escherichia coli UMEA 3585-1
Escherichia coli UMEA 3617-1
Escherichia coli UMEA 3426-1
Escherichia coli UMEA 3290-1
Escherichia coli UMEA 3656-1
Escherichia coli UMEA 4076-1
Haemophilus haemolyticus M21621	y	NZ_AFQQ01000014:73065	6850
Haemophilus parainfluenzae HK2019
Herbaspirillum sp. B39
Herminiimonas sp. CN
Gamma proteobacterium sp. HTCC2143	y	AAVT01000004:30232	26595
Klebsiella oxytoca MGH 27	y	JCNZ01000007:588951	23704
Klebsiella oxytoca MGH 42
Klebsiella oxytoca KONIH1
Klebsiella pneumoniae CHS 66
Klebsiella pneumoniae KCTC 2242	y	CP002910.1:3878993	15977
Klebsiella pneumoniae strain J1
Klebsiella pneumoniae subsp. pneumoniae DSM 30104	y	AJJI01000014:771164	12096
Klebsiella pneumoniae subsp. pneumoniae Ecl8
Klebsiella pneumoniae subsp. pneumoniae JCM 1662
Klebsiella pneumoniae subsp. pneumoniae Kp13
Klebsiella pneumoniae subsp. pneumoniae LCT-KP214
Klebsiella pneumoniae subsp. pneumoniae T69
Klebsiella pneumoniae subsp. pneumoniae WGLW1
Klebsiella pneumoniae subsp. pneumoniae WGLW3
Kluyvera intermedia strain CAV1151		CP011602
Laribacter hongkongensis HLHK9	y	NC_012559:390227	34394
Marinobacter nanhaiticus D15-8W
Marinobacterium litorale DSM 23545
Massilia alkalitolerans DSM 17462	y	ATYR01000003:65273	41944
Methyloversatilis universalis FAM5	y	NZ_AFHG01000029:303861	37019
Methyloversatilis universalis FAM500	y	NZ_ARWH01000001.1:1766799	37019
Moellerella wisconsensis strain GTA-1455		LDOF01000019
Morganella morganii H1r	y	AYMP01000029:125974	14932
Ottowia sp. oral taxon 894 strain W10237	y	CP012073.1:1632874	39833
Pantoea agglomerans Eh318		AXOF01000035
Pantoea ananatis strain R100	y	CP014207:4339041	13085
Pantoea vagans C9-1
Photobacterium gaetbulicola Gung47	y	CP005974:880778	7007
Providencia stuartii ATCC 25827	y	NZ_DS607663:2226648	30906
Pseudomonas alcaliphila 34 IIC
Pseudomonas aeruginosa BWHPSA019	y	AXQJ01000012:159095	41563
Pseudomonas aeruginosa HB13 strain 138244
Pseudomonas aeruginosa M18
Pseudomonas aeruginosa VRFPA02
Pseudomonas chlororaphis O6
Pseudomonas extremaustralis 14-3 substr. 14-3b
Pseudomonas fluorescens WH6
Pseudomonas fuscovaginae UPB0736
Pseudomonas knackmussii B13
Pseudomonas monteilii QM
Pseudomonas nitroreducens TX1
Pseudomonas psychrotolerans L19
Pseudomonas putida F1	y	NC_009512:4604445	43005
Pseudomonas putida GB-1
Pseudomonas putida S16
Pseudomonas putida strain DLL-E4
Pseudomonas sp. Chol1
Pseudomonas sp. GM84
Pseudomonas sp. M1
Pseudomonas sp. S9
Pseudomonas stutzeri CCUG 29243
Pseudomonas stutzeri T13
Pseudomonas synxantha BG33R
Pseudomonas syringae pv. persicae strain NCPPB 2254
Pseudomonas syringae pv. syringae 642
Pseudomonas syringae pv. tomato str. DC3000
Ralstonia solanacearum FJAT-1458
Ralstonia syzygii R24	y	FR854089:2758634	38485
Salmonella enterica subsp. enterica Serovar Cubana str. CFSAN002050
Salmonella enterica subsp. enterica serovar Newport CVM 19449
Salmonella enterica subsp. enterica serovar Ohio str. CFSAN001079
Salmonella enterica subsp. enterica serovar Oranienburg str. 701	y	AOYL01000001:77384	13310
Salmonella enterica subsp. enterica serovar Oranienburg str. 0250
Salmonella enterica subsp. enterica serovar Oranienburg str. S-76
Salmonella enterica subsp. enterica serovar Saintpaul str. S-70
Sedimenticola selenatireducens DSM 17993	y	ATZE01000012:19892	65100
Serratia fonticola AU-P3(3)	y	ASZB01000006:73751	21036
Serratia fonticola RB-25
Serratia plymuthica S13
Shigella flexneri 1235-66
Shimwellia blattae DSM 4481	y	CP001560:898111	4443
Sphaerotilus natans subsp. natans DSM 6575
Stenotrophomonas maltophilia Ab55555
Stenotrophomonas maltophilia ATCC 19867	y	ARNB01000015:394961	51115
Stenotrophomonas maltophilia M30
Stenotrophomonas maltophilia RA8
Stenotrophomonas sp. SKA14
Stenotrophomonas maltophilia SKK35
Stenotrophomonas maltophilia stmalt0377
Stenotrophomonas maltophilia stmalt0435
Thioalkalivibrio sp. ALE6	y	AQPB01000051:52698	35583
Thioalkalivibrio sp. ALJ8
Vibrio parahaemolyticus VIP4-0219
Vibrio splendidus 12B01	y	NZ_CH724175:71909	26945
Vibrio splendidus 12F01
Vibrio splendidus 1F-157
Vibrio splendidus FF-500
Vibrio tasmaniensis 5F-79
Xanthomonas arboricola pv. pruni MAFF 301420
Xanthomonas campestris JX
Xanthomonas campestris pv. campestris, strain B100	y	NC_010688:3534325	33291
Xanthomonas fuscans subsp. aurantifolii str. ICPB 10535
Xanthomonas vasicola pv. vasculorum NCPPB 206
Xanthomonas vesicatoria ATCC 35937
Yersinia intermedia ATCC 29909	y	NZ_AALF02000001:174918	22040
Yersinia pseudotuberculosis IP 31758
Yersinia pseudotuberculosis strain EP2/+
Yersinia similis strain 228
