# Supplementary material for: A Mobile Element in mutS Drives Hypermutation in a Marine Vibrio
Source: mBio. 2017 Feb 7;8(1):e02045-16. doi: 10.1128/mBio.02045-16 (PMC5296598; doi:10.1128/mBio.02045-16)
Supplement: Table S3 [file mbo001163141st3.xlsx]

## Sheet: Sheet1
Percent identity matrices for relevant genes, expressed as percent similarity
16S rRNA
Strain	12B01	12F01	13B01	10N.286.45.A10
12B01		99.49	99.05	98.47
12F01			99.83	99.13
13B01				100
10N.286.45.A10
mobile element within mutS terminal regions of homology (>3kb)					*12F01 and 13B01 have 99.99% similarity over >19kb of mobile element sequence, which did not completely assemble in these strains
Strain	12B01	12F01	13B01	10N.286.45.A10
12B01		98.77	98.77	95.87
12F01			100	95.87
13B01				95.87
10N.286.45.A10
mutS
Strain	12B01	12F01	13B01	10N.286.45.A10
12B01		100	96.94	95.15
12F01			96.94	95.14
13B01				95.96
10N.286.45.A10
cinA
Strain	12B01	12F01	13B01	10N.286.45.A10
12B01		100	95.34	94.75
12F01			95.34	94.75
13B01				98.38
10N.286.45.A10
recA
Strain	12B01	12F01	13B01	10N.286.45.A10
12B01		100	99.5	99.2
12F01			99.5	99.2
13B01				99.5
10N.286.45.A10
