# Supplementary material for: A Mobile Element in mutS Drives Hypermutation in a Marine Vibrio
Source: mBio. 2017 Feb 7;8(1):e02045-16. doi: 10.1128/mBio.02045-16 (PMC5296598; doi:10.1128/mBio.02045-16)
Supplement: Table S4 [file mbo001163141st4.xlsx]

## Sheet: Sheet1
Table S4. Genes with SNPs in multiple lineages at selection round 5
# SNPs in locus	# lineages with SNPs in locus	dN	dS	gene
4	4	4	0	DNAgyrasesubunit_B__2682261_1
3	3	3	0	ATPase_domainprotein2680223_1
5	3	3	2	hypotheticalprotein_2678229_1
3	3	3	0	12801__omega-3_polyunsaturatedfattyacidsynthasePfaC_2680096_1
3	3	2	0	GTPasesubunitofrestrictionendonuclease-like26807741						1
3	3	2	1	hypothetical_protein_2679805_1
3	2	2	1	ABCtransporter_ATP-bindingprotein2677882__1
2	2	2	0	ABCtransporter_ATP-bindingprotein_2681092_1
3	2	2	1	CIpBprotein__2681732__1
2	2	2	0	Hypotheticalnitratereductaselargesubunit__2678114_1
2	2	2	0	hypothetical_protein_2677996_1
2	2	2	0	hypothetical_protein_2678097__1
2	2	2	0	hypotheticalprotein_2678765__1
2	2	2	0	hypotheticalprotein_2679276_1
2	2	2	0	hypotheticalprotein_2680654_1
2	2	2	0	hypotheticalprotein_2681336_1
2	2	2	0	hypothetical_protein_2681408__1
2	2	2	0	hypothetical_protein_2681820__1
2	2	2	0	hypotheticalprotein_2682686_1
2	2	2	0	NrfDprotein__2681228__1
2	2	2	0	pantoate--beta-alanine-ligase_2682141_1
2	2	2	0	prolylendopeptidase_2679131_1
2	2	2	0	putativetranscriptionalregulator_LysRfamily_2679517_1
3	2	2	1	TPR-repeat-containingprotein2682607_1
3	3	1	1	hypotheticalprotein_2681877_1
2	2	1	1	2-oxoglutaratedehydrogenasecomplex_dehydrogenase_(E)_component__2681612_1
2	2	1	1	AcrB/AcrD/AcrFfamily_protein_2679907_1
2	2	1	1	hypotheticalprotein_2677718_1
2	2	1	1	hypothetical_protein_2678223_1
2	2	1	1	hypotheticalprotein_2678226_1
2	2	1	0	hypotheticalprotein_2678246_1
2	2	1	1	hypotheticalprotein_2680226_1
2	2	1	0	hypotheticalprotein_2680645_1
2	2	1	1	putativeABCtransporter_permease_protein__2681064_1
2	2	1	1	putativeglycine_betaine_ABCtransporterATP-binding_protein_2677903_1
2	2	1	1	putativesodium/myo-inositolcotransporter__2679604_1
2	2	1	0	putativetransposase_2678784_1
2	2	1	0	RTXtoxintransporter2678857_1
2	2	1	0	Thiol-disulfideisomerase_2677629_1
2	2	0	1	24-dienoyl-CoA_reductase_2681766_1
2	2	0	2	ATP-dependentprotease_2680973_1
2	2	0	1	C4-dicarboxylatetransporterfamilyprotein_DctQsubunit_2678482_1
2	2	0	2	membrane-boundmetallopeptidase_2679266_1
2	2	0	1	putativephagegene_2681467__1
2	2	0	1	putativeprotein-export-membrane_protein_SecF__2678599_1
2	2	0	2	Solublelyticmurein-transglycosylase_2681722_1
2	2	0	1	vonWillebrandfactortype_A_domainprotein_2678398_1
