# Supplementary material for: A Mobile Element in mutS Drives Hypermutation in a Marine Vibrio
Source: mBio. 2017 Feb 7;8(1):e02045-16. doi: 10.1128/mBio.02045-16 (PMC5296598; doi:10.1128/mBio.02045-16)
Supplement: Table S5 [file mbo001163141st5.xlsx]

## Sheet: Strains
#strain	source	reference
Vibrio splendidus 12B01	Martin F Polz	Hunt, D.E., David, L.A., Gevers, D., Preheim, S.P., Alm, E.J., and Polz, M.F. (2008). Resource Partitioning and Sympatric Differentiation Among Closely Related Bacterioplankton. Science 320, 1081–1085.
Enterovibrio norvegicus FF-162	Martin F Polz	Hunt, D.E., David, L.A., Gevers, D., Preheim, S.P., Alm, E.J., and Polz, M.F. (2008). Resource Partitioning and Sympatric Differentiation Among Closely Related Bacterioplankton. Science 320, 1081–1085.
Escherichia coli 536	Harry LT Mobley	Brzuszkiewicz, E., Brüggemann, H., Liesegang, H., Emmerth, M., Olschläger, T., Nagy, G., Albermann, K., Wagner, C., Buchrieser, C., Emody, L., et al. (2006). How to become a uropathogen: comparative genomic analysis of extraintestinal pathogenic Escherichia coli strains. Proc. Natl. Acad. Sci. U. S. A. 103, 12879–12884.
Burkholderia multivorans CF2	Joanna B Goldberg	Varga, J.J., Losada, L., Zelazny, A.M., Brinkac, L., Harkins, D., Radune, D., Hostetler, J., Sampaio, E.P., Ronning, C.M., Nierman, W.C., et al. (2012). Draft Genome Sequence Determination for Cystic Fibrosis and Chronic Granulomatous Disease Burkholderia multivorans Isolates. J. Bacteriol. 194, 6356–6357.
Pseudomonas putida F1	Rebecca E Parales	Copeland,A., Lucas,S., Lapidus,A., Barry,K., Detter,J.C., Glavina del Rio,T., Hammon,N., Israni,S., Dalin,E., Tice,H., Pitluck,S., Chain,P., Malfatti,S., Shin,M., Vergez,L., Schmutz,J., Larimer,F., Land,M., Hauser,L., Kyrpides,N., Lykidis,A., Parales,R. and Richardson,P. US DOE Joint Genome Institute. Complete sequence of Pseudomonas putida F1. Unpublished.

## Sheet: Oligos
name	tm	len	comments	sequence
e_coli_536_attL_fwd	57.5	23	for amplification of prophage attL site in e coli 536, making a 400bp amplicon	GGAACCGACATCAAGAACTCACC
e_coli_536_attL_rev	55	26	for amplification of prophage attL site in e coli 536, making a 400bp amplicon	CCCTGTAACCTTTATCATAACCTCAC
e_coli_536_attR_fwd	57.2	28	for amplification of prophage attR site in e coli 536, making a 400bp amplicon	CGAATTCAGGTTATCACCAGACTCTTAC
e_coli_536_attR_rev	59.6	23	for amplification of prophage attR site in e coli 536, making a 400bp amplicon	GGTTCACCAGTTTGGCGAGGTAG
p_putida_f1_attL_fwd	63	26	for amplification of prophage attL site in p putida F1, making a 600bp amplicon	GATAGATCCGGCGCTCGCCATAAAGG
p_putida_f1_attL_rev	62.1	26	rev	GCTCACAACAGTGGCTCGCGATTATC
p_putida_f1_attR_fwd	63.4	24	for amplification of prophage attR site in p putida F1, making a 600bp amplicon	GTTGGCCTTAGCGAACTGCGTTGC
p_putida_f1_attR_rev	62.2	21	rev	TGATGATGCGCACCACCTGGC
ff-162_attL(mutS)_fwd	64.3	30	primers for phage attachment sites in ff-162. ~200bp left of attL	GCACCACGCTTGGTCAGTGATATATCGAGC
ff-162_attL(mutS)_rev	61.9	30	primers for phage attachment sites in ff-162. ~500bp right of attL	ATAGCGCACTTTTCACACCAAATTCAGGTG
ff-162_attR_fwd	62.7	30	primers for phage attachment sites in ff-162. ~500bp left of attR	AGCTTCGCAAGCAGTTAGAAAGATCCGATG
ff-162_attR_rev	64	30	primers for phage attachment sites in ff-162. ~200bp right of attR	CTCTGCAGTGGTCACCGTCTGTTGGTTATC
CF2_attL_fwd	61.5	26		cgaataagtcggcaagcagatcgagg
CF2_attL_rev	64.8	27		aaacggtcgacgacctgcaggaacatg
CF2_attR(mutS)_fwd	65.2	27		agaaccgtgtgcttgccgcttcttcag
CF2_attR(mutS)_rev	61.8	27		cacgagcttcgccagatattgttcgac
ndc_12B01_attR_fwd	59.9	26	actually attL (mutS)	CCTGGTGTCACAATTCTTACGACAGC
ndc_12B01_attR_rev	61.3	24		CCTTTGGGCATATTCCCCGCTCTC
ndc_12B01_attL_fwd	60.7	23	actually attR, primers for 12B01 attachment sites with longer amplicons and offset lengths	AGTTGGCGGCGTCATCCAAAATG
ndc_12B01_attL_rev	61.9	22		AGCACGGTCAAACCAAGCCGAG
attB_12B01_qpcr145_fwd	55.4	18	qPCR primer for a 145bp amplicon of attB in 12B01 fwd	TCTCCCATGCGGTAGAAC
attB_12B01_qpcr145_rev	56.2	20	qPCR primer for a 145bp amplicon of attB in 12B01 rev	CGCTTTCACGTATCCTAAGC
ctrlL_12B01_qpcr145_fwd	57.8	18	qPCR primer for a 145bp amplicon of relA in 12B01 fwd	ATGGCGTGGAAGAAATGG
ctrlL_12B01_qpcr145_rev	54.7	20	qPCR primer for a 145bp amplicon of relA in 12B01 rev	CGCTCTGCTAGTTTGATGAC
